# Supplementary material for: Phenotypic Characterization and Marker–Trait Association Analysis Using SCoT Markers in Chrysanthemum (Chrysanthemum morifolium Ramat.) Germplasm
Source: Genes (Basel). 2025 May 29;16(6):664. doi: 10.3390/genes16060664 (PMC12192018; doi:10.3390/genes16060664)
Supplement: Supplementary file 1 [file genes-16-00664-s001.zip]

Archive with 2 entries (2 files):
- Figure S1.jpg
- Supplementary tables.xlsx
