# Supplementary material for: Phenotypic Characterization and Marker–Trait Association Analysis Using SCoT Markers in Chrysanthemum (Chrysanthemum morifolium Ramat.) Germplasm
Source: Genes (Basel). 2025 May 29;16(6):664. doi: 10.3390/genes16060664 (PMC12192018; doi:10.3390/genes16060664)
Supplement: Supplementary file 1 [file genes-16-00664-s001.zip › Supplementary tables.xlsx]

## Sheet: Table S1
Table S1. Phenotypic trait data for 65 chrysanthemum accessions
Sample ID	Cultivars name	Plant height (cm)	Leaf length (cm)	Leaf width (cm)	Peduncle length (cm)	Peduncle diameter (mm)	Peduncle color	Flower diameter (mm)	Flower color	Petal type	Aphid resistance	Leaf-miner resistance	Flowering duration (Days)
SA1	Tangyijin	59.52	9.71667	6.54	11.7733	5.80667	Green	119.253	Orange-red​	Flat petal	Moderate	Strong	32
SA2	Huangqiu	57.0267	11.5267	9.15667	8.23333	7.10667	Green	161.72	Light yellow​	Flat petal	Moderate	Strong	27
SA3	Huangliangeng	36.89	11.7367	8.11	12.5467	7.86667	Green	94.4433	Light yellow​	Flat petal	Strong	Strong	12
SA4	Baoxingyouai	72.1467	9.16333	7.20667	16.2533	5.57333	Green	112.8	Light pink​	Flat petal	Moderate	Weak	33
SA5	Donghaixile	71.08	7.92667	5.82	9.47333	6.35667	Green	137.313	Light yellow​	Flat petal	Moderate	Strong	41
SA6	Caiquechuntao	60.6067	8.12333	6.85333	13.1733	6.41	Green	133.99	Light pink​	Flat petal	Weak	Moderate	30
CA8	Donghujinju	54.6733	6.46	6.06333	6.26	4.02333	Green	57.3733	Yellow​	Spoon-shaped petal	Moderate	Strong	25
CA1	Jinsihuangju	50.22	8.77667	7.35	9.81667	5.44667	Green	91.2367	Yellow​	Flat petal	Weak	Strong	8
DA1	Shengguangqiushi	45.8233	8.87667	6.13333	12.2167	4.15	Green	105.667	Yellow​	Tubular petal	Strong	Strong	26
DA2	Morong	43.9533	7.19333	4.97333	10.88	4.54333	Green	99.7667	Deep pink​	Flat petal	Strong	Weak	26
DA3	Gongfenmaoci	62.62	10.4333	6.60333	12.6867	4.91	Green	137.97	Pinkish-white	Tubular petal	Strong	Moderate	21
DA4	Jinxiuheshan	74.19	10.1433	7.59	13.8933	4.77667	Green	119.387	Pale red​	Flat petal	Strong	Strong	25
DA5	Xiurenjingshen	60.31	7.90333	5.6	16.99	5.75	Green	116.943	Light pink​	Flat petal	Strong	Moderate	31
DA6	Xiuqiangchu	71.0867	8.04	6.16	11.4733	4.09667	Green	116.757	Light pink​	Tubular petal	Strong	Strong	25
DA7	Jinbeidahong	41.7733	7.41333	5.44	10.38	3.89	Green	98.9333	Orange-yellow​	Flat petal	Strong	Strong	31
DA8	Jingshanbaolai	62.29	10.1567	6.96333	9.85333	5.80333	Green	139.41	White​	Flat petal	Strong	Strong	39
DA10	Quanxiangyuse	54.5033	9.33	7.62	13.3167	3.73667	Green	117.51	Yellow​	Spoon-shaped petal	Strong	Moderate	31
DA11	Caihumeiyu	72.47	7.37333	5.25333	16.5233	3.92667	Green	154.067	Light pink​	Tubular petal	Strong	Strong	30
DA12	Jihong	43.5733	9.32	8.02667	7.3	4.62333	Green	77.1637	Red​	Flat petal	Strong	Moderate	19
DA14	Zhuyingyunhe	69.1533	7.19667	4.93	15.0367	4.43	Green	119.117	White​	Tubular petal	Moderate	Moderate	26
DA15	Fengxuechunzhou	61.7367	9.47333	6.00333	14.3067	4.57	Green	135.307	Light pink​	Flat petal	Strong	Strong	34
DA16	Nijinchiqiu	69.4567	10.82	7.45	12.4467	5.32	Green	119.637	Orange-red​	Flat petal	Strong	Moderate	31
DA17	Qingjiandexia	42.3533	6.28	4.58333	13.6233	3.18	Green	175.833	White​	Tubular petal	Moderate	Strong	27
DA18	Qingjiandemoke	74.45	11.7	7.78333	19.2567	4.91333	Purple	166.137	Yellow​	Tubular petal	Strong	Strong	25
DA19	Wanjuanshu	60.9	7.05333	6.84667	8.74	3.77667	Purple	142.057	Pink​	Flat petal	Strong	Strong	17
DA20	Jinbao	54.63	8.35667	5.81333	9.26667	3.97333	Green	90.7633	Golden yellow​	Flat petal	Strong	Moderate	27
DA21	Qingjianyujin	78.38	8.79	5.91333	11.0067	5.93	Green	155.153	White​	Flat petal	Strong	Strong	29
DA22	Ziboluo	58.2567	8.33	6.19	11.5933	4.92	Green	93.02	Pink​	Flat petal	Moderate	Weak	18
DA24	Xilonggongzhu	55.36	7.42333	6.73667	9.44333	5.04333	Green	92.6233	Light pink​	Flat petal	Strong	Weak	18
DA25	Qingliangdian	63.99	9.62	6.81667	15.1833	4.76667	Green	120.59	Orange-yellow​	Flat petal	Strong	Strong	30
DA26	Yanbohaomiao	47.8433	8.07667	5.84667	14.8067	4.03	Green	142.887	White​	Flat petal	Weak	Weak	17
DA27	Baishiba	66.7567	10.3667	8.98	11.57	5.95667	Green	152.673	White​	Flat petal	Moderate	Strong	32
DA28	Hongxiuqiu	50.2133	9.89667	7.22667	8.35333	5.22333	Green	103.19	Rose-red	Flat petal	Moderate	Strong	26
DA30	Zuiyuchunqiu	41.5	6.87333	4.91	16.23	3.40667	Green	116.76	White​	Anomalous petal	Strong	Strong	27
DA31	Taipingdehonglian	52.3667	10.2233	6.00667	9.84667	7.44	Green	147.923	Orange-yellow​	Flat petal	Moderate	Strong	38
DA32	Quanxiangchongtian	58.7	9.89667	8.27667	8.99	5.36667	Green	98.05	Orange-red​	Flat petal	Strong	Strong	27
DA34	Huangjingfeng	42.0567	9.13333	6.2	6.69	4.31667	Green	99.4867	Light yellow​	Flat petal	Strong	Moderate	23
DA35	Chunguang	65.5167	8.59667	5.08667	12.37	4.92	Green	108.99	Pinkish-white	Flat petal	Moderate	Strong	31
DA36	Dahuang	50	8.63333	6.62333	12.62	4.78667	Green	97.6667	Yellow​	Flat petal	Strong	Strong	38
DA37	Sanhuaxiandong	61.4467	10.5267	8.50667	10.92	5.02333	Green	82.0167	Light pink​	Flat petal	Strong	Strong	26
DA38	Quanxiangdanagong	51.37	11.1867	8.27667	10.2833	5.04667	Green	114.223	Light pink​	Flat petal	Strong	Moderate	33
DA39	Luwenchunqiu	47.6567	7.19667	5.34333	10.11	3.87667	Green	92.84	Pinkish-white	Flat petal	Strong	Moderate	33
DA40	Chunrijianshan	60.2967	8.72	6.43	5.74667	7.08333	Green	127.57	Light yellow​	Flat petal	Moderate	Moderate	27
DA41	Oufentuogui	51.2633	9.40333	6.06667	12.84	4.41333	Green	116.383	White​	Quill petal	Strong	Weak	27
DA42	Yutangdechun	46.6533	8.07333	5.61333	6.81667	5.16	Purple	120.81	Light pink​	Tubular petal	Strong	Strong	34
DA43	Zishiyuhuan	45.3767	9.16	6.24667	9.82	3.74333	Green	103.803	Light pink​	Anomalous petal	Weak	Strong	18
DA45	Qingguoqingcheng	46.5267	9.66333	6.44333	12.3833	4.38333	Green	110.5	White​	Flat petal	Strong	Moderate	18
DA46	Lvyun	73.08	9.90333	6.57667	11.88	5.57	Green	101.977	Yellow​	Spoon-shaped petal	Strong	Strong	26
DA47	Baixuezhuiyu	49.1767	10.3033	5.34667	9.17	4.11667	Green	148.557	White​	Tubular petal	Strong	Moderate	18
DA48	Guohuafenyan	54.1533	8.86333	5.31	15.3033	4.79333	Green	143.433	Light pink​	Tubular petal	Strong	Weak	25
DA49	Qingshuifurong	49.27	10.11	6.09667	17.7567	3.55667	Purple	136.637	White​	Flat petal	Strong	Moderate	22
DA50	Caoangudian	46.48	8.54667	6.84	9.71333	5.04	Green	99.1267	Orange-yellow​	Tubular petal	Strong	Weak	30
DA51	Qibing	57.95	6.59667	5.22	17.4667	3.79667	Green	90.61	Yellow​	Spoon-shaped petal	Strong	Strong	18
DA52	Jingxingyuanjun	36.3933	7.66	4.91333	8.24	5.57667	Green	106.247	Light yellow​	Flat petal	Strong	Strong	38
DA53	Yushuideshengguang	51.86	10.08	7.42	11.46	4.51333	Green	145.76	Golden yellow​	Tubular petal	Strong	Moderate	31
DA54	Qingshuidexuanfeng	53.6933	11.27	6.86	13.5633	4.55667	Green	170.9	White​	Tubular petal	Weak	Weak	26
DA55	Qiqunshang	69.2467	8.81333	6.25667	16.6733	4.60333	Green	129.403	Purplish-red	Spoon-shaped petal	Strong	Moderate	44
DA56	Panlongbiyu	65.7933	8.69333	5.99667	14.85	4.2	Green	175.58	Pale green​	Tubular petal	Moderate	Strong	24
DA57	Yunyanxianfen	48.6633	8.92	4.83333	8.55667	4.11333	Green	118.307	Light pink​	Flat petal	Strong	Weak	30
DA59	Zifengchaoyang	52.37	7.75667	5.96333	13.4367	4.84667	Green	97.76	Pink​	Flat petal	Moderate	Strong	34
DA61	Shangxinyuemu	55.2567	9.13667	7.15	11.9233	3.69333	Green	158.527	Pink​	Tubular petal	Moderate	Strong	29
DA63	Guohuadelin	53.5833	7.72333	6.2	10.8867	5.17333	Green	123.917	Light yellow​	Flat petal	Strong	Weak	33
DA64	Bailian	52.4033	8.53	7.11667	5.91	4.62667	Green	124.68	White​	Flat petal	Strong	Strong	34
DA65	Quanxianyinshan	60.6733	9.96333	7.74667	13.26	6.61	Green	136.723	White​	Flat petal	Strong	Strong	30
DA68	Yulongtengfei	59.4067	8.49333	6.1	9.59667	4.57667	Green	147.723	White​	Tubular petal	Weak	Weak	30

## Sheet: Table S2
Table S2.​Measurement protocols for trait characterization
No.	Trait	Character description and measure method
1	Plant height	The distance from the top to the base of the chrysanthemum plant, measured using a tape measure.
2	Leaf length	The maximum length of a mature leaf at the upper 1/3 section of the plant, measured using a ruler
3	leaf width	The maximum width of a mature leaf at the upper 1/3 section of the plant, measured using a ruler
4	Peduncle length	The length from the first mature leaf (top-down) to the base of the involucre, measured using a tape measure
5	Peduncle diameter	The diameter of the stem at the upper 1/3 section of the plant, measured using a caliper
6	Peduncle color	Visual observation
7	Flower diameter	The diameter of the flower head, measured using a caliper
8	Flower color	Visual observation
9	Petal type	Visual observation, including flat petal,spoon-shaped petal, tubular petal, quill petal, anomalous petal
10	Flowering duration	The period from the start of flowering to wilting
11	Aphid resistance	Visually assess the degree of aphid infestation on the plant, categorized into three levels: Strong, Moderate, Weak
12	Leaf-miner resistance	Visually assess the degree of leaf-miner infestation on the plant, categorized into three levels: Strong, Moderate, Weak

## Sheet: Table S3
Table S3. Variation analysis of seven phenotypic quantitative traits
Traits	Maximum	Minimum	Mean	Standard deviation	Coefficient of variation(%)
Plant height (cm)	78.38	36.39	56.28	10.05	17.86
Leaf length (cm)	11.74	6.28	8.95	1.33	14.81
Leaf width (cm)	9.16	4.58	6.47	1.06	16.35
Peduncle length (cm)	19.26	5.75	11.74	3.1	26.43
Peduncle diameter (mm)	7.87	3.18	4.89	0.99	20.3
Flower diameter (mm)	175.83	57.37	121.44	25.51	21.01
Flowering duration (Days)	44	8	27.55	6.82	24.76

## Sheet: Table S4
Table S4. Pearson correlation coefficient matrix of 12 phenotypic traits
	Plant height	Leaf length	Leaf width	Peduncle length	Peduncle diameter	Peduncle color	Flower diameter	Flower color	Petal type	Flowering duration	Aphid resistance	Leaf-miner resistance
Plant height	1	0.153	0.189	0.342	0.197	0.039	0.317	0.067	-0.072	0.221	-0.026	0.15
Leaf length	0.153	1	0.701	0.041	0.435	0.055	0.245	-0.058	-0.103	-0.046	0.049	0.051
Leaf width	0.189	0.701	1	-0.138	0.429	0.028	0.001	0.132	-0.271	-0.096	-0.015	0.155
Peduncle length	0.342	0.041	-0.138	1	-0.204	0.117	0.308	-0.04	0.239	-0.002	0.052	-0.039
Peduncle diameter	0.197	0.435	0.429	-0.204	1	-0.139	0.056	-0.012	-0.446	0.184	-0.129	0.126
Peduncle color	0.039	0.055	0.028	0.117	-0.139	1	0.202	0.043	0.063	-0.116	0.168	0.126
Flower diameter	0.317	0.245	0.001	0.308	0.056	0.202	1	-0.311	0.267	0.185	-0.213	0.031
Flower color	0.067	-0.058	0.132	-0.04	-0.012	0.043	-0.311	1	-0.163	0.071	0.099	-0.019
Petal type	-0.072	-0.103	-0.271	0.239	-0.446	0.063	0.267	-0.163	1	-0.135	-0.095	-0.032
Flowering duration	0.221	-0.046	-0.096	-0.002	0.184	-0.116	0.185	0.071	-0.135	1	0.151	0.113
Aphid resistance	-0.026	0.049	-0.015	0.052	-0.129	0.168	-0.213	0.099	-0.095	0.151	1	0.071
Leaf-miner resistance	0.15	0.051	0.155	-0.039	0.126	0.126	0.031	-0.019	-0.032	0.113	0.071	1

## Sheet: Table S5
Table S5. Loading factors of 12 phenotypic traits based on PCA analysis
Item	PC1	PC2	PC3	PC4	PC5
Plant height	0.24457	0.37429	0.32105	-0.16064	-0.28177
Leaf length	0.48321	0.16385	-0.22343	0.26492	-0.06481
Leaf width	0.52448	-0.02946	-0.15561	0.28679	-0.1041
Peduncle length	-0.10139	0.47389	0.19251	0.09098	-0.3944
Peduncle diameter	0.50567	-0.07774	-0.07983	-0.25749	0.06802
Peduncle color	-0.02008	0.21484	0.17572	0.55437	0.2454
Flower diameter	0.07723	0.59018	-0.10857	-0.14304	0.11604
Flower color	0.06459	-0.25821	0.38974	0.18026	-0.49923
Petal type	-0.33766	0.34257	-0.1927	0.12723	0.03083
Aphid resistance	-0.00982	-0.10276	0.49894	0.35321	0.1554
Leaf-miner resistance	0.16704	0.07742	0.25151	0.07938	0.60807
Flowering duration	0.11439	0.08076	0.48524	-0.48956	0.16622
Eigenvalues	2.3929	1.94016	1.40855	1.31686	1.05746
Variance percentage	0.1994	0.1617	0.1174	0.1097	0.0881
Cumulative percentage	0.1994	0.3611	0.4785	0.5882	0.6763
